# Supplementary material for: PDGF Receptors and Signaling Are Required for 3D-Structure Formation and Differentiation of Human iPSC-Derived Hepatic Spheroids
Source: Int J Mol Sci. 2023 Apr 11;24(8):7075. doi: 10.3390/ijms24087075 (PMC10138705; doi:10.3390/ijms24087075)
Supplement: Supplementary file 1 [file ijms-24-07075-s001.zip]

Archive with 1 entries (1 files):
- 230317_Supplemental_Figure_Table/230315_FigureS_TableS.pdf
